# Supplementary material for: Whole genome sequence and analysis of the Marwari horse breed and its genetic origin
Source: BMC Genomics. 2014 Dec 8;15(Suppl 9):S4. doi: 10.1186/1471-2164-15-S9-S4 (PMC4290615; doi:10.1186/1471-2164-15-S9-S4)
Supplement: Additional file 1 [file 1471-2164-15-S9-S4-S1.xlsx]

## Sheet: Table S1
	Supplementary Table 1. Sequence generation and mapping information.
	Method	Number of total reads	Number of filtered reads	Number of mapped reads	Number of unmapped reads	Number of deduplicated mapped reads	Genome coverage at 10×	Mean mapping depth
	100 PE	1123246196	1013642417	993802097	19840320	860710961	95.6%	29.94×

## Sheet: Table S2
	Supplementary Table 2. Statistics of de novo assembly using unmapped reads.
		Number of contigs	Total size of contigs (bp)	N50 size (bp)	Shortest length of contigs (bp)	Longest length of contigs (bp)
	Total contigs	120159	24781670	227	100	1219
	Novel contigs	25614	4855119	196	100	1100

## Sheet: Table S3
	Supplementary Table 3. Mutation rate of the Marwari horse and other horses. SNP rate, heterozygosity, and average depth of coverage for autosomal chromosomes (minimum depth > 8, maximum depth < 100)
		Marwari	Twilight	Quarter	Standardbred	Arabian	Przewalski	Icelandic	Norwegian Fjord
	SNP rate	0.00237941	0.0022295	0.00109036	0.00213745	0.00217044	0.0025207	0.00226663	0.00246061
	Heterozygosity	0.00144959	0.00150294	0.00103451	0.00124703	0.00121521	0.00139073	0.0012997	0.00155069
	Average Depth of Coverage	29.9 ×	21.5 ×	14.8 ×	12.6 ×	11.6 ×	10.0 ×	8.8 ×	8.2 ×

## Sheet: Table S4
	Supplementary Table 4. The mutation spectrums of horses. The dominant mutation spectrums are shown in bold.
	Codong Change	Marwari	Thoroughbred	Quarter	Standardbred	Arabian	Icelandic	Norwegian Fjord
	A > C, T > G	509014	213463	238928	299194	256544	224710	227028
	A > G, T > C	1941144	814080	961848	1184806	1034548	875942	926028
	A > T, T > A	408804	172025	162936	206672	167265	160783	149922
	C > A, G > T	521218	217957	235844	291470	245975	220343	221457
	C > G, G > C	538510	223370	284666	334433	299408	244703	268303
	C > T, G > A	2004876	795322	997389	656222	1031007	888988	947808

## Sheet: Table S5
	Supplementary Table 5. Functional annotation clustering of putative Marwari horse nsSNVs/indels in coding regions using DAVID.
	Cluster 1	Enrichment Score: 9.29	Count	P–Value	Benjamini
	GOTERM_BP_FAT	sensory perception of smell	97	4.9e-15	1.7e-11
	GOTERM_MF_FAT	olfactory receptor activity	95	7.3e-14	8.5e-11
	GOTERM_BP_FAT	sensory perception of chemical stimulus	101	8.9e-14	1.5e-10
	GOTERM_BP_FAT	sensory perception	141	6.2e-12	7.2e-09
	GOTERM_BP_FAT	cognition	146	9.8e-10	8.5e-07
	GOTERM_BP_FAT	neurological system process	176	3.3e-08	2.3e-05
	GOTERM_BP_FAT	G-protein coupled receptor protein signaling pathway	143	0.00064	0.18
	GOTERM_BP_FAT	cell surface receptor linked signal transduction	220	0.0012	0.24
	Cluster 2	Enrichment Score: 4.19	Count	P-Value	Benjamini
	GOTERM_CC_FAT	proteinaceous extracellular matrix	59	9.3e-06	0.0014
	GOTERM_CC_FAT	extracellular matrix	62	1.2e-05	0.0015
	GOTERM_CC_FAT	basement membrane	20	0.00024	0.01
	GOTERM_CC_FAT	extracellular matrix part	25	0.00064	0.021
	Cluster 3	Enrichment Score: 3.79	Count	P-Value	Benjamini
	GOTERM_CC_FAT	axoneme	17	1.1e-06	0.00064
	GOTERM_CC_FAT	axonemal dynein complex	9	3.9e-06	0.0012
	GOTERM_CC_FAT	cilium axoneme	12	1.4e-05	0.0014
	GOTERM_CC_FAT	dynein complex	14	1.5e-05	0.0012
	GOTERM_CC_FAT	cilium	30	3.3e-05	0.0021
	GOTERM_CC_FAT	axoneme part	9	0.00012	0.0059
	GOTERM_BP_FAT	ciliary or flagellar motility	8	0.00016	0.065
	GOTERM_MF_FAT	motor activity	28	0.00066	0.082
	GOTERM_CC_FAT	cilium part	13	0.0011	0.035
	GOTERM_CC_FAT	cell projection part	38	0.0046	0.11
	GOTERM_MF_FAT	microtubule motor activity	16	0.0078	0.4
	GOTERM_BP_FAT	microtubule-based movement	19	0.026	0.84
	Cluster 4	Enrichment Score: 3.63	Count	P-Value	Benjamini
	GOTERM_CC_FAT	microtubule cytoskeleton	87	3e-05	0.0022
	GOTERM_CC_FAT	microtubule organizing center	46	0.00014	0.0065
	GOTERM_CC_FAT	cytoskeletal part	131	0.00026	0.01
	GOTERM_CC_FAT	cytoskeleton	178	0.00054	0.018
	GOTERM_CC_FAT	centrosome	39	0.0012	0.033
	Cluster 5	Enrichment Score: 3.2	Count	P-Value	Benjamini
	GOTERM_BP_FAT	biological adhesion	101	6e-05	0.034
	GOTERM_BP_FAT	cell adhesion	100	9.3e-05	0.045
	GOTERM_BP_FAT	cell-cell adhesion	37	0.045	0.93
	Cluster 6	Enrichment Score: 2.82	Count	P_Value	Benjamini
	GOTERM_MF_FAT	heme binding	27	0.00011	0.042
	GOTERM_MF_FAT	tetrapyrrole binding	28	0.00013	0.03
	GOTERM_MF_FAT	iron ion binding	44	0.013	0.5
	GOTERM_MF_FAT	electron carrier activity	32	0.029	0.62
	Cluster 7	Enrichment Score: 2.59	Count	P-Value	Benjamini
	GOTERM_BP_FAT	cell morphogenesis	56	0.00042	0.15
	GOTERM_BP_FAT	cell projection morphogenesis	42	0.00043	0.14
	GOTERM_BP_FAT	cellular component morphogenesis	60	0.00071	0.19
	GOTERM_BP_FAT	cell projection organization	56	0.00093	0.22
	GOTERM_BP_FAT	cell part morphogenesis	42	0.0011	0.23
	GOTERM_BP_FAT	axonogenesis	32	0.0039	0.43
	GOTERM_BP_FAT	cell morphogenesis involved in neuron differentiation	33	0.007	0.6
	GOTERM_BP_FAT	neuron projection morphogenesis	33	0.0093	0.65
	GOTERM_BP_FAT	cell morphogenesis involved in differentiation	36	0.013	0.75
	GOTERM_BP_FAT	neuron projection development	36	0.026	0.84
	Cluster 8	Enrichment Score: 2.26	Count	P-Value	Benjamini
	GOTERM_BP_FAT	plasma membrane	445	0.00012	0.0068
	GOTERM_BP_FAT	intrinsic to membrane	592	0.034	0.37
	GOTERM_BP_FAT	integral to membrane	571	0.043	0.43
	Cluster 9	Enrichment Score: 2.23	Count	P-Value	Benjamini
	GOTERM_BP_FAT	cilium morphogenesis	10	0.0035	0.43
	GOTERM_BP_FAT	cilium assembly	9	0.0043	0.45
	GOTERM_BP_FAT	cell projection assembly	16	0.014	0.75
	Cluster 10	Enrichment Score: 2.2	Count	P-Value	Benjamini
	GOTERM_MF_FAT	adenyl nucleotide binding	190	0.0021	0.2
	GOTERM_MF_FAT	purine nucleoside binding	192	0.0026	0.22
	GOTERM_MF_FAT	nucleoside binding	193	0.0027	0.21
	GOTERM_MF_FAT	ATP binding	178	0.003	0.22
	GOTERM_MF_FAT	adenyl ribonucleotide binding	180	0.0031	0.22
	GOTERM_MF_FAT	purine nucleotide binding	216	0.021	0.59
	GOTERM_MF_FAT	ribonucleotide binding	206	0.029	0.63
	GOTERM_MF_FAT	purine ribonucleotide binding	206	0.029	0.63
	Cluster 11	Enrichment Score: 2.1	Count	P-Value	Benjamini
	GOTERM_BP_FAT	sulfate transport	7	0.002	0.32
	GOTERM_MF_FAT	sulfate transmembrane transporter activity	6	0.0041	0.25
	GOTERM_MF_FAT	secondary active sulfate transmembrane transporter activity	5	0.012	0.5
	GOTERM_MF_FAT	inorganic anion transmembrane transporter activity	8	0.04	0.7
	Cluster 12	Enrichment Score: 2.06	Count	P-Value	Benjamini
	GOTERM_MF_FAT	guanyl-nucleotide exchange factor activity	30	0.0004	0.075
	GOTERM_MF_FAT	Rho guanyl-nucleotide exchange factor activity	17	0.0021	0.21
	GOTERM_MF_FAT	Ras guanyl-nucleotide exchange factor activity	17	0.012	0.5
	GOTERM_BP_FAT	regulation of small GTPase mediated signal transduction	18	0.015	0.77
	GOTERM_BP_FAT	regulation of Rho protein signal transduction	36	0.021	0.82
	GOTERM_MF_FAT	GTPase regulator activity	53	0.029	0.62
	GOTERM_MF_FAT	nucleoside-triphosphatase regulator activity	53	0.041	0.71
	Cluster 13	Enrichment Score: 2.02	Count	P_Value	Benjamini
	GOTERM_CC_FAT	Z disc	12	0.0055	0.13
	GOTERM_CC_FAT	myofibril	21	0.0082	0.17
	GOTERM_CC_FAT	I band	13	0.0084	0.17
	GOTERM_CC_FAT	sarcomere	19	0.0096	0.18
	GOTERM_CC_FAT	contractile fiber	22	0.01	0.19
	GOTERM_CC_FAT	contractile fiber part	20	0.02	0.29
	Cluster 14	Enrichment Score: 2	Count	P-Value	Benjamini
	GOTERM_CC_FAT	coated membrane	15	0.0038	0.098
	GOTERM_CC_FAT	membrane coat	15	0.0038	0.098
	GOTERM_CC_FAT	clathrin adaptor complex	8	0.024	0.33
	GOTERM_CC_FAT	AP-type membrane coat adaptor complex	8	0.028	0.34
	Cluster 15	Enrichment Score: 1.96	Count	P-Value	Benjamini
	GOTERM_CC_FAT	DNA metabolic process	70	0.0027	0.38
	GOTERM_CC_FAT	DNA repair	41	0.012	0.71
	GOTERM_CC_FAT	response to DNA damage stimulus	50	0.02	0.83
	GOTERM_CC_FAT	cellular response to stress	71	0.023	0.83
	Cluster 16	Enrichment Score: 1.92	Count	P-Value	Benjamini
	GOTERM_BP_FAT	benzene and derivative metabolic process	4	0.008	0.62
	GOTERM_MF_FAT	aromatase activity	8	0.0089	0.42
	GOTERM_MF_FAT	oxidoreductase activity, acting on paired donors, with incorporation or reduction of molecular oxygen, reduced flavin or flavoprotein as one donor, and incorporation of one atom of oxygen	8	0.024	0.62
	Cluster 17	Enrichment Score: 1.81	Count	P-Value	Benjamini
	GOTERM_BP_FAT	protein maturation by peptide bond cleavage	17	0.0086	0.63
	GOTERM_BP_FAT	complement activation, alternative pathway	6	0.012	0.72
	GOTERM_BP_FAT	complement activation	10	0.018	0.81
	GOTERM_BP_FAT	activation of plasma proteins involved in acute inflammatory response	10	0.021	0.81
	GOTERM_BP_FAT	protein processing	19	0.024	0.83
	Cluster 18	Enrichment Score: 1.74	Count	P-Value	Benjamini
	GOTERM_MF_FAT	ion binding	456	0.016	0.53
	GOTERM_MF_FAT	cation binding	449	0.017	0.55
	GOTERM_MF_FAT	metal ion binding	443	0.022	0.59
	Cluster 19	Enrichment Score: 1.7	Count	P-Value	Benjamini
	GOTERM_CC_FAT	cell-cell adherens junction	10	0.0071	0.15
	GOTERM_CC_FAT	adherens junction	25	0.025	0.32
	GOTERM_CC_FAT	cell junction	27	0.026	0.33
	GOTERM_CC_FAT	anchoring junction	67	0.033	0.37
	Cluster 20	Enrichment Score: 1.69	Count	P-Value	Benjamini
	GOTERM_CC_FAT	MHC class I protein complex	8	0.02	0.3
	GOTERM_BP_FAT	antigen processing and presentation of peptide antigen via MHC class I	6	0.02	0.81
	GOTERM_MF_FAT	MHC class I receptor activity	6	0.021	0.59
	Cluster 21	Enrichment Score: 1.56	Count	P-Value	Benjamini
	GOTERM_BP_FAT	chitin metabolic process	4	0.024	0.83
	GOTERM_BP_FAT	chitin catabolic process	4	0.024	0.83
	GOTERM_MF_FAT	chitinase activity	4	0.037	0.69
	Cluster 22	Enrichment Score: 1.54	Count	P-Value	Benjamini
	GOTERM_BP_FAT	DNA alkylation	7	0.025	0.83
	GOTERM_BP_FAT	DNA methylation	7	0.025	0.83
	GOTERM_BP_FAT	DNA modification	8	0.037	0.91
	Cluster 23	Enrichment Score: 1.5	Count	P-Value	Benjamini
	GOTERM_BP_FAT	regulation of mitotic metaphase/anaphase transition	7	0.016	0.78
	GOTERM_BP_FAT	regulation of organelle organization	31	0.033	0.89
	GOTERM_BP_FAT	regulation of nuclear division	11	0.043	0.93
	GOTERM_BP_FAT	regulation of mitosis	11	0.043	0.93

## Sheet: Table S6
	Supplementary Table 6. Annotation on KEGG pathway of putative Marwari horse nsSNVs/indels in coding regions using DAVID tools.
	Category	PATHWAY	Count	%	P-Value
	KEGG_PATHWAY	Olfactory transduction	94	5	1.1e-16
	KEGG_PATHWAY	ECM-receptor interaction	21	1.1	0.00029
	KEGG_PATHWAY	Cell adhesion molecules (CAMs)	22	1.2	0.032
	KEGG_PATHWAY	ABC transporters	10	0.5	0.035
	KEGG_PATHWAY	Autoimmune thyroid disease	11	0.6	0.035
	KEGG_PATHWAY	Graft-versus-host disease	9	0.5	0.045

## Sheet: Table S7
	Supplementary Table 7. CNVs of Marwari horse genonome
	CNV Type	Number of region	Number of related genes	Number of human homologous
	Gain	869	1138	197
	Loss	1710	1136	805

## Sheet: Table S8
	Supplementary Table 8. Functional annotation clustering of duplicated genes in Marwari horse genome using DAVID.
	Cluster 1	Enrichment Score: 22.86	Count	P–Value	Benjamini
	GOTERM_BP_FAT	sensory perception of smell	44	7.8e-40	4.1e-37
	GOTERM_BP_FAT	sensory perception of chemical stimulus	44	6.9e-38	1.8e-35
	GOTERM_MF_FAT	olfactory receptor activity	42	4.2e-35	6.2e-33
	GOTERM_BP_FAT	sensory perception	47	8.7e-32	1.5e-29
	GOTERM_BP_FAT	cognition	47	1.4e-29	1.8e-27
	GOTERM_BP_FAT	neurological system process	48	2.9e-25	3.1e-23
	GOTERM_BP_FAT	G-protein coupled receptor protein signaling pathway	44	1.5e-22	1.3e-20
	GOTERM_BP_FAT	cell surface receptor linked signal transduction	47	1.2e-16	8.4e-15
	GOTERM_CC_FAT	integral to membrane	67	3.3e-07	3.6e-05
	GOTERM_CC_FAT	intrinsic to membrane	68	5.3e-07	2.9e-05
	GOTERM_CC_FAT	plasma membrane	53	1.3e-06	4.8e-05
	Cluster 2	Enrichment Score: 1.51	Count	P-Value	Benjamini
	GOTERM_BP_FAT	mRNA export from nucleus	3	0.021	0.76
	GOTERM_BP_FAT	RNA export from nucleus	3	0.032	0.85
	GOTERM_BP_FAT	nucleobase, nucleoside, nucleotide and nucleic acid transport	4	0.043	0.86

## Sheet: Table S9
	Supplementary Table 9. Annotation on KEGG pathway of duplicated genes in Marwari horse genome using DAVID tools.
	Category	PATHWAY	Count	%	P-Value
	KEGG_PATHWAY	Olfactory transduction	41	33.6	1.5e-28

## Sheet: Table S10
	Supplementary Table 10. Functional annotation clustering of deleted genes in Marwari horse genome using DAVID.
	Cluster 1	Enrichment Score: 2.24	Count	P–Value	Benjamini
	GOTERM_MF_FAT	anion binding	11	0.00072	0.38
	GOTERM_MF_FAT	chloride ion binding	10	0.00078	0.23
	GOTERM_MF_FAT	chloride channel activity	9	0.0021	0.37
	GOTERM_MF_FAT	anion channel activity	9	0.0035	0.44
	GOTERM_CC_FAT	chloride channel complex	7	0.0069	0.72
	GOTERM_BP_FAT	chloride transport	7	0.012	1
	GOTERM_MF_FAT	voltage-gated chloride channel activity	4	0.013	0.68
	GOTERM_MF_FAT	voltage-gated anion channel activity	4	0.032	0.86
	GOTERM_MF_FAT	gated channel activity	17	0.042	0.91
	Cluster 2	Enrichment Score: 2.23	Count	P–Value	Benjamini
	GOTERM_MF_FAT	heparan sulfate proteoglycan binding	4	0.0045	0.45
	GOTERM_MF_FAT	glycoprotein binding	6	0.0062	0.5
	GOTERM_MF_FAT	proteoglycan binding	4	0.0074	0.51
	Cluster 3	Enrichment Score: 1.94	Count	P–Value	Benjamini
	GOTERM_CC_FAT	endosomal part	7	0.0081	0.63
	GOTERM_CC_FAT	endosome membrane	7	0.0081	0.63
	GOTERM_CC_FAT	endosome	18	0.019	0.59
	Cluster 4	Enrichment Score: 1.79	Count	P–Value	Benjamini
	GOTERM_BP_FAT	chromatin modification	17	0.013	1
	GOTERM_BP_FAT	chromatin organization	21	0.016	1
	GOTERM_BP_FAT	chromosome organization	25	0.02	1
	Cluster 5	Enrichment Score: 1.53	Count	P–Value	Benjamini
	GOTERM_CC_FAT	nuclear envelope-endoplasmic reticulum network	17	0.015	0.56
	GOTERM_CC_FAT	endoplasmic reticulum membrane	15	0.041	0.78
	GOTERM_CC_FAT	endoplasmic reticulum part	18	0.042	0.76
	Cluster 6	Enrichment Score: 1.52	Count	P–Value	Benjamini
	GOTERM_BP_FAT	central nervous system neuron development	5	0.017	1
	GOTERM_BP_FAT	neuron projection morphogenesis	14	0.017	1
	GOTERM_BP_FAT	neuron projection development	15	0.032	1
	GOTERM_BP_FAT	central nervous system neuron differentiation	5	0.036	1
	GOTERM_BP_FAT	cell morphogenesis involved in differentiation	14	0.046	1
	GOTERM_BP_FAT	cell projection morphogenesis	14	0.047	1
	Cluster 7	Enrichment Score: 1.52	Count	P–Value	Benjamini
	GOTERM_MF_FAT	GTPase binding	9	0.024	0.83
	GOTERM_MF_FAT	Ras GTPase binding	8	0.027	0.84
	GOTERM_MF_FAT	small GTPase binding	8	0.044	0.9

[truncated: 4 more sheets: Table S11, Table S12, Table S13, Table S14]
